# Supplementary material for: A Comprehensive Analysis of Non-Desmosomal Rare Genetic Variants in Arrhythmogenic Cardiomyopathy: Integrating in Padua Cohort Literature-Derived Data
Source: Int J Mol Sci. 2024 Jun 6;25(11):6267. doi: 10.3390/ijms25116267 (PMC11173278; doi:10.3390/ijms25116267)
Supplement: Supplementary file 1 [file ijms-25-06267-s001.zip]

Archive with 1 entries (1 files):
- ijms-3028414-supplementary.pdf
